# Supplementary material for: CDK12 loss drives prostate cancer progression, transcription-replication conflicts, and synthetic lethality with paralog CDK13
Source: Cell Rep Med. 2024 Oct 4;5(10):101758. doi: 10.1016/j.xcrm.2024.101758 (PMC11513839; doi:10.1016/j.xcrm.2024.101758)
Supplement: Table S1. List of sgRNA fold changes from the in vivo CRISPR screen, related to Figure 3 [file mmc2.xlsx]

## Sheet: CDK12_combined_genefoldchanges
	gene	final
3199	TRP53	8.15197
3017	TBX3	6.21117
1394	IBSP	3.20438
2256	PHF3	1.56208
474	CDKL5	-0.599376
11	1700029J07RIK	-2.61333
1828	METTL5	-2.61333
3363	YDJC	-2.61333
3421	ZFP768	-2.61333
2284	PINK1	-2.75167
3166	TOP3B	-2.75167
219	ASNS	-2.82085
273	BC051628	-2.82085
535	CHMP4C	-2.82085
796	DOK7	-2.82085
1464	INCENP	-2.82085
1802	MCL1	-2.82085
2861	SOST	-2.82085
3284	URB1	-2.82085
56	ACRV1	-2.85898
3440	posCtrl_RPL10A	-2.94666
225	ASXL1	-2.98181
122	ALDH1A3	-3.02837
1043	FGF17	-3.02837
1216	GRIN1	-3.02837
1853	MKI67	-3.02837
2101	NRK	-3.02837
2257	PHF5A	-3.02837
3317	WDR4	-3.10464
402	CCL3	-3.11333
904	ENO1B	-3.11333
1570	KDM6B	-3.11333
2509	RAD23A	-3.11333
52	ACD	-3.15914
604	COL26A1	-3.16605
876	EIF3B	-3.18933
1303	HIST1H2AC	-3.18933
1862	MLLT6	-3.18933
1931	MTA1	-3.18933
2070	NOX1	-3.18933
2080	NPR2	-3.18933
3260	UBTF	-3.18933
3465	posCtrl_RPS11	-3.18933
2726	SF3B3	-3.19232
3090	TICRR	-3.22335
239	ATP1A1	-3.22452
1953	MYBL2	-3.22452
3146	TNFRSF1B	-3.22452
3186	TRIM23	-3.22452
2570	RFXANK	-3.26645
2717	SETD5	-3.26645
278	BCL10	-3.28
1536	KARS	-3.28
32	2023-09-05	-3.32085
250	AVPR1B	-3.32085
1894	MRPL14	-3.32085
1917	MRTO4	-3.32085
2410	PRKCD	-3.32085
2905	SRPX2	-3.32085
2961	SULT4A1	-3.32085
88	ADM	-3.33066
1993	NCOA2	-3.33066
3178	TRAIP	-3.33066
319	BRCC3	-3.35029
1392	HYPK	-3.35029
1504	ITGA5	-3.35029
2391	PPRC1	-3.35029
3195	TRMT112	-3.35029
313	BOLA2	-3.3617
767	DLL4	-3.3617
916	EPHA8	-3.3873
2865	SOX15	-3.3873
2853	SNX10	-3.40581
3367	YTHDF1	-3.40581
849	ECT2	-3.41834
1765	MAP6D1	-3.42826
195	ARHGAP36	-3.43204
589	CNOT3	-3.43204
1914	MRPS30	-3.43204
2755	SIRT4	-3.43204
398	CCL11	-3.43797
1559	KCP	-3.46901
135	ALPK2	-3.48181
455	CDK10	-3.48181
740	DDX51	-3.48181
1121	GAK	-3.48181
2165	PA2G4	-3.48181
2200	PBX4	-3.48181
3159	TOE1	-3.48181
3319	WDR46	-3.48181
2644	RRP1B	-3.49247
3475	posCtrl_RPS6	-3.49247
2208	PCGF1	-3.52565
3447	posCtrl_RPL18A	-3.52565
1257	H2BFM	-3.52837
1424	IGHMBP2	-3.52837
2009	NETO2	-3.52837
2348	POLE2	-3.52837
2432	PRR16	-3.52837
2460	PTF1A	-3.52837
3046	TERT	-3.52837
3458	posCtrl_RPL37A	-3.52837
2152	OSR2	-3.54911
75	ADAMTS2	-3.55056
1011	FANCE	-3.55056
1395	ICA1	-3.55056
1484	IRAK3	-3.55056
3011	TBX15	-3.55056
3449	posCtrl_RPL21	-3.55056
503	CENPF	-3.55669
843	E4F1	-3.55669
87	ADK	-3.56414
2923	ST8SIA2	-3.57085
378	CBX3	-3.59301
1375	HS6ST2	-3.59301
1498	ISX	-3.59301
1707	LSM4	-3.59301
2505	RABGGTB	-3.59301
2991	TAF1D	-3.59301
2076	NPFF	-3.59978
3405	ZFP467	-3.59978
234	ATHL1	-3.61333
570	CLEC18A	-3.61333
601	COL1A2	-3.61333
977	FABP5	-3.61333
1325	HMGN3	-3.61333
1918	MS4A1	-3.61333
2114	NUDT1	-3.61333
2311	PLCG1	-3.61333
2485	PWP2	-3.61333
2714	SETBP1	-3.61333
2724	SF1	-3.61333
2812	SLC7A10	-3.61333
2852	SNRPN	-3.61333
3460	posCtrl_RPL4	-3.61333
1398	ICAM5	-3.63082
3422	ZFPM1	-3.64562
3247	U2AF2	-3.65182
93	ADRB2	-3.664
1268	HCN2	-3.664
1549	KCNJ10	-3.664
533	CHIT1	-3.68746
507	CENPM	-3.68933
519	CERS3	-3.68933
586	CNGB3	-3.68933
1131	GATA1	-3.68933
1301	HIST1H1C	-3.68933
1609	KLK1B24	-3.68933
1794	MB	-3.68933
2593	RMI1	-3.68933
2960	SULT1C2	-3.68933
2984	TACC3	-3.68933
3362	YBX3	-3.68933
2917	SSXB2	-3.6954
257	B3GNT6	-3.70249
726	DDX10	-3.70249
1410	IFI35	-3.70249
141	AMH	-3.72064
411	CCND3	-3.72064
785	DNAJC12	-3.72064
461	CDK2	-3.72452
552	CKAP2L	-3.72452
1135	GATSL2	-3.72452
1800	MCAM	-3.72452
846	ECE2	-3.73813
1273	HDAC5	-3.73813
3462	posCtrl_RPL6	-3.73813
3171	TPX2	-3.75167
2384	PPP1R14B	-3.75808
2413	PRKCH	-3.75808
1243	GUSB	-3.77131
2014	NFATC3	-3.77131
2430	PRR11	-3.77131
1478	INTS8	-3.77269
10	1700019B03RIK	-3.77429
144	ANGPTL3	-3.77429
2196	PAX5	-3.77429
2703	SELE	-3.77429
2992	TAF6	-3.77429
754	DHX32	-3.79017
987	FAM150A	-3.79477
1455	IL4RA	-3.81714
63	ACTL6B	-3.82085
255	B3GAT3	-3.82085
706	DAPK1	-3.82085
744	DDX58	-3.82085
819	DTL	-3.82085
1038	FFAR2	-3.82085
1049	FGFR1	-3.82085
1643	LAGE3	-3.82085
1696	LRP4	-3.82085
1806	MCM6	-3.82085
1924	MSLN	-3.82085
2043	NLE1	-3.82085
2098	NRBP1	-3.82085
2454	PSORS1C2	-3.82085
2627	RPS21	-3.82085
2884	SPEN	-3.82085
3229	TTF2	-3.82085
3351	XPO1	-3.82085
642	CRLF1	-3.83572
1872	MMP8	-3.83572
2826	SMARCA5	-3.83572
99	AFF3	-3.85029
643	CRLF2	-3.85029
1479	IPO4	-3.85029
2287	PIWIL4	-3.85029
2400	PRDX4	-3.85029
2453	PSMG3	-3.85029
2796	SLC39A10	-3.85029
2920	SSXB9	-3.85029
3098	TLE6	-3.85029
3364	YEATS2	-3.85029
1537	KAT2A	-3.85496
2909	SRSF6	-3.8631
3334	WNT10A	-3.86458
2369	PPARA	-3.87645
3392	ZFP180	-3.87805
1745	MAP2K2	-3.87859
3355	XRCC2	-3.87859
1901	MRPL37	-3.88498
2606	RNF43	-3.88498
1530	JSRP1	-3.895
1150	GINS2	-3.89748
1990	NCBP2	-3.89748
609	COL4A3BP	-3.89994
746	DEPDC1B	-3.89994
2265	PHLDA2	-3.90133
2358	POP7	-3.90482
94	ADRBK1	-3.90581
1508	ITGAX	-3.90581
1908	MRPL9	-3.90581
2135	ODAM	-3.90581
2394	PRDM1	-3.90581
2891	SPRR1B	-3.90581
2931	STAT6	-3.90581
48	ABI1	-3.91905
57	ACSL3	-3.91905
1593	KLF10	-3.91905
3211	TRRAP	-3.91905
781	DNA2	-3.91917
206	ARID3A	-3.93204
1073	FNDC1	-3.93204
3025	TCEB2	-3.93204
3473	posCtrl_RPS3	-3.93204
673	CTSC	-3.93311
3444	posCtrl_RPL14	-3.93311
2886	SPHK1	-3.93365
1887	MPP3	-3.94481
502	CENPE	-3.95549
2328	PMCH	-3.95549
420	CD19	-3.96415
1321	HLTF	-3.96415
1316	HK2	-3.97266
124	ALDH3B2	-3.98181
224	ASUN	-3.98181
657	CSNK1G3	-3.98181
2541	RBM28	-3.98181
2839	SMO	-3.98181
2153	OTUB2	-3.98515
3455	posCtrl_RPL35	-3.98515
700	CYSRT1	-3.99733
1356	HOXB6	-3.99733
1628	KRT23	-3.99733
2709	SERPINB3A	-3.99733
3391	ZFP148	-3.99941
1171	GM5414	-4.00132
31	4933433C11RIK	-4.01213
2479	PURA	-4.01253
376	CBR3	-4.01696
253	B3GALT6	-4.01701
857	EEF1E1	-4.01701
1053	FGFR4	-4.01701
1075	FOLH1	-4.01701
1546	KCNG3	-4.01701
1605	KLK1B1	-4.01701
1823	MERTK	-4.01701
2425	PROZ	-4.01701
2626	RPS19	-4.01701
1405	IDO1	-4.02079
2286	PITX3	-4.02079
1184	GNA13	-4.02837
2045	NMD3	-4.02837
2524	RANGAP1	-4.02837
2532	RBBP4	-4.02837
2856	SNX29	-4.03767
176	APOL11B	-4.03955
1313	HIST2H3C2	-4.03955
1481	IPO7	-4.03955
3176	TRAF4	-4.04316
893	ELN	-4.05056
1035	FES	-4.05056
2182	PAN3	-4.05056
2657	RUVBL1	-4.05056
3283	UQCC2	-4.05056
2176	PAK1	-4.05397
2772	SLC16A3	-4.05397
3239	TUBG1	-4.05929
2526	RAP1GDS1	-4.06192
2078	NPM3	-4.07146
3468	posCtrl_RPS15A	-4.07179
2622	RPN1	-4.0721
2023	NFKBIE	-4.07743
3265	UFD1L	-4.07997
709	DAXX	-4.08501
37	9530003J23RIK	-4.09301
575	CLK2	-4.09301
2039	NKX2-1	-4.09301
2188	PARP4	-4.09301
2572	RGS20	-4.09301
2655	RUNX2	-4.09301
2987	TADA3	-4.09301
3248	UBA1	-4.09301
3347	XDH	-4.09492
608	COL4A1	-4.11101
749	DGCR14	-4.11166
1062	FIP1L1	-4.11333
1615	KLK7	-4.11333
1718	LY6G6D	-4.11333
2761	SKI	-4.11333
2994	TAF7L	-4.11333
3253	UBE2C	-4.11416
989	FAM166A	-4.1173
3014	TBX2	-4.1173
1353	HOXB13	-4.11995
2873	SP100	-4.12645
1022	FBL	-4.1281
3015	TBX20	-4.13568
1624	KRT14	-4.14165
2048	NME5	-4.14278
2727	SF3B4	-4.14278
2630	RPS6KA1	-4.15133
290	BDNF	-4.15233
838	E2F3	-4.15233
1626	KRT17	-4.15233
3162	TONSL	-4.15233
1182	GNA11	-4.15692
921	EPHB6	-4.16176
1005	FAM83F	-4.16176
2673	SAPCD2	-4.16483
2223	PDF	-4.17107
3227	TTBK2	-4.17107
2908	SRSF2	-4.17601
2832	SMC2	-4.18014
1551	KCNJ14	-4.18365
769	DLX2	-4.18933
1247	H1F0	-4.18933
1739	MAK16	-4.18933
3336	WNT11	-4.18933
689	CXCR5	-4.19232
1175	GM8994	-4.19232
1322	HLX	-4.19381
3474	posCtrl_RPS4X	-4.19763
437	CDC42BPA	-4.19829
811	DSCC1	-4.21583
526	CHD1	-4.22335
1825	MEST	-4.22335
504	CENPH	-4.22452
1285	HEXIM2	-4.22452
1543	KCNE1	-4.22452
1838	MGMT	-4.22452
2003	NEK3	-4.22452
2360	POT1A	-4.22452
3225	TSSK6	-4.22452
3452	posCtrl_RPL30	-4.22452
218	ASIC1	-4.22772
3187	TRIM25	-4.23081
743	DDX55	-4.23306
1472	INPPL1	-4.23327
2614	RP1	-4.23327
3207	TRPM6	-4.23815
168	APOBEC3	-4.24298
3271	ULK2	-4.24896
2866	SOX17	-4.24984
1204	GPR87	-4.25808
1334	HNRNPAB	-4.25808
2562	RET	-4.25808
2589	RIPK1	-4.25957
1193	GOLGA5	-4.26253
104	AGO2	-4.27429
173	APOL10A	-4.27429
397	CCDC86	-4.27429
1117	GABRE	-4.27429
2569	RFX5	-4.27429
613	COL5A3	-4.27549
2346	POLA2	-4.27664
2155	OVGP1	-4.28
3216	TSEN34	-4.28
3072	TGFB3	-4.28991
1952	MYBBP1A	-4.29015
2378	PPM1D	-4.2969
751	DGKZ	-4.29748
396	CCDC85B	-4.29795
2501	RAB3B	-4.29795
2063	NOP14	-4.30131
3254	UBE2I	-4.30501
276	BCAT1	-4.31329
2181	PAM16	-4.31849
2389	PPP4C	-4.32085
3008	TBL1XR1	-4.32085
825	DUSP1	-4.33195
1275	HDAC7	-4.33366
911	EPHA1	-4.33572
2862	SOX1	-4.33572
3380	ZBTB9	-4.34058
3009	TBX1	-4.34304
82	ADCK1	-4.34449
2874	SP5	-4.34711
508	CENPN	-4.35029
1099	FRK	-4.35029
1234	GTF3A	-4.35029
1847	MINK1	-4.35029
2595	RNASE10	-4.35029
2803	SLC5A12	-4.35029
3385	ZCCHC18	-4.35029
416	CCR5	-4.36458
585	CNGB1	-4.36458
1380	HSH2D	-4.36458
1933	MTA3	-4.36458
2686	SCN8A	-4.36458
833	DYRK3	-4.36995
1465	INF2	-4.37845
454	CDH8	-4.37859
1440	IL1F5	-4.37859
2659	RXRB	-4.37859
612	COL5A2	-4.38549
1110	FXYD5	-4.38549
3095	TIMP1	-4.38549
2573	RHBDD3	-4.3873
2473	PTPRJ	-4.39085
2064	NOP2	-4.39262
618	COMP	-4.40307
1620	KPNA7	-4.40565
268	BAZ1A	-4.40581
527	CHD2	-4.40581
1642	LAD1	-4.40581
2121	NUP214	-4.40581
2180	PALD1	-4.40581
3433	ZP1	-4.40581
3456	posCtrl_RPL36	-4.40581
936	ERCC1	-4.41077
1920	MS4A8A	-4.41331
1263	HAT1	-4.41499
881	EIF4EBP1	-4.41751
1120	GADD45A	-4.41834
2716	SETD1B	-4.41834
791	DNER	-4.41905
126	ALDOA	-4.43204
941	ERCC6L	-4.43204
1237	GTSE1	-4.43204
1945	MUC3	-4.43365
463	CDK3-PS	-4.43677
1190	GNG4	-4.43764
566	CLDN3	-4.43797
1018	FAT1	-4.43797
2771	SLC16A1	-4.43797
2299	PLA2G2D	-4.43933
1348	HOXA11	-4.44079
1068	FLCN	-4.44314
2656	RUSC1	-4.44481
525	CHCHD7	-4.45111
2060	NOL6	-4.45111
1201	GPR3	-4.45736
1213	GRHL2	-4.45914
1	0610011F06RIK	-4.46144
1214	GRHL3	-4.46355
1764	MAP4K4	-4.46355
2351	POLR1B	-4.47163
1468	INHBE	-4.47578
1251	H2-Q5	-4.47819
2957	SUFU	-4.47831
285	BCL7A	-4.48181
471	CDKL2	-4.48181
2022	NFKBIA	-4.48181
3148	TNFRSF4	-4.48181
3346	XBP1	-4.48181
2253	PHF1	-4.48381
2486	PXDN	-4.48744
2193	PAX1	-4.48816
3310	VWF	-4.49247
996	FAM20B	-4.49533
3065	TFPT	-4.49962
3268	UHRF1	-4.49993
2456	PTCD1	-4.51126
1367	HOXD10	-4.51701
2271	PIDD1	-4.51701
2349	POLE3	-4.51701
3004	TARS2	-4.51701
725	DDR2	-4.52061
2186	PARP1	-4.52264
236	ATM	-4.52429
3042	TEC	-4.52837
2118	NUP153	-4.52865
2147	ORM1	-4.52964
2845	SMYD3	-4.53022
3154	TNK1	-4.53878
1137	GCKR	-4.53921
2368	PPAN	-4.53955
2260	PHIP	-4.54045
425	CD34	-4.55056
1423	IGFBP7	-4.55056
1930	MT3	-4.55056
2427	PRPF4	-4.55056
3292	UTY	-4.55056
2157	OVOL2	-4.55102
3446	posCtrl_RPL18	-4.55193
364	CARD11	-4.5547
851	EDARADD	-4.5595
2781	SLC25A15	-4.56677
2854	SNX22	-4.56677
738	DDX49	-4.57149
1199	GPR18	-4.5721
1330	HN1L	-4.5721
2449	PSMD12	-4.5721
2829	SMARCD3	-4.5721
1329	HN1	-4.58229
3436	ZRSR1	-4.58229
1938	MTG1	-4.58263
1776	MAPK8IP3	-4.58584
1940	MTHFR	-4.59301
2868	SOX2	-4.59301
2824	SMAD7	-4.6032
976	F7	-4.6083
2848	SNRNP25	-4.6083
3258	UBQLN4	-4.6083
473	CDKL4	-4.61333
625	CPLX2	-4.61333
758	DHX58	-4.61333
762	DIO2	-4.61333
1625	KRT15	-4.61333
2329	PMEL	-4.61333
2628	RPS23	-4.61333
2846	SNAI1	-4.61333
3108	TMEM145	-4.61333
2701	SECISBP2	-4.62324
1713	LUC7L	-4.62638
498	CEMIP	-4.6282
3340	WNT6	-4.6282
1725	MACC1	-4.63082
1552	KCNJ2	-4.63296
2035	NKAIN4	-4.63296
742	DDX54	-4.63309
3167	TOX3	-4.63933
560	CLCN7	-4.64278
1249	H2-AB1	-4.64278
1762	MAP4K2	-4.64278
3049	TESK2	-4.64278
1922	MSH6	-4.64483
1403	IDH1	-4.64769
1266	HCFC1	-4.64873
3224	TSSK4	-4.65233
3071	TGFB2	-4.65292
664	CSTF3	-4.65706
910	EPCAM	-4.65706
16	2300002M23RIK	-4.65896
923	EPHX4	-4.664
2885	SPERT	-4.664
1130	GAST	-4.67107
2216	PDCD11	-4.67107
3192	TRIM71	-4.67107
3409	ZFP553	-4.67107
3443	posCtrl_RPL13A	-4.67107
2851	SNRPE	-4.67145
2996	TAGLN2	-4.67391
2189	PARPBP	-4.6817
761	DICER1	-4.68432
500	CENPA	-4.68468
242	ATP6V0D2	-4.68481
2422	PRMT1	-4.68722
1337	HNRNPDL	-4.68933
1558	KCNU1	-4.68933
2401	PRF1	-4.68933
2590	RIPK3	-4.68933
2762	SKIV2L	-4.68933
2519	RAI1	-4.6913
1044	FGF2	-4.69597
406	CCNB1	-4.69829
2335	PMS2	-4.69829
2969	SYCE2	-4.69829
2297	PLA2G1B	-4.70174
3350	XPC	-4.70249
1006	FAM83H	-4.70709
1664	LHFP	-4.70709
2676	SAT1	-4.70709
1514	ITGBL1	-4.70714
3428	ZIC4	-4.70714
1720	LYN	-4.70846
2123	NUTM2	-4.70853
1119	GAD1	-4.71074
649	CSF1R	-4.71153
835	E130012A19RIK	-4.71153
735	DDX3X	-4.71289
1985	NAT10	-4.72064
2566	RFC2	-4.72064
1215	GRIK3	-4.72452
1905	MRPL51	-4.72452
2637	RPS6KB2	-4.72452
2777	SLC1A5	-4.72452
1612	KLK1B5	-4.72881
2241	PERM1	-4.73167
1527	JARID2	-4.73181
119	AKR1B7	-4.73306
692	CYP1B1	-4.73306
410	CCND2	-4.73729
1145	GEN1	-4.74027
1950	MXI1	-4.74027
3454	posCtrl_RPL34	-4.7421
2476	PTPRO	-4.7441
1582	KIF4	-4.74664
2629	RPS26	-4.74769
1250	H2-M5	-4.74984
3311	WASF3	-4.74984
65	ACVR2A	-4.75167
713	DCAF13	-4.75293
1963	MYH11	-4.75397
1103	FSTL3	-4.75579
2330	PMEPA1	-4.7579
528	CHD3	-4.75808
1085	FOXE3	-4.75808
2446	PSMA3	-4.76159
2536	RBM10	-4.76159
469	CDK8	-4.76217
2669	SALL4	-4.76647
2254	PHF12	-4.76728
1721	LYPD1	-4.77131
1473	INSL3	-4.77429
1973	MYOCD	-4.78226
2405	PRKAA2	-4.78226
342	CAGE1	-4.79015
1178	GM9833	-4.79017
1829	METTL7B	-4.79017
978	FABP6	-4.79278
1400	ICOSL	-4.79477
43	ABCC1	-4.80008
3272	ULK4	-4.80272
394	CCDC59	-4.80328
619	CORIN	-4.80328
1159	GLDC	-4.80949
1309	HIST2H2AA2	-4.80949
2073	NPAS1	-4.80949
2357	POP1	-4.80949
2934	STIL	-4.80949
3193	TRIT1	-4.80949
3320	WDR62	-4.81109
438	CDC42BPB	-4.82085
2081	NPSR1	-4.82085
2402	PRIM1	-4.82085
2683	SCML2	-4.82085
3415	ZFP623	-4.82085
734	DDX39B	-4.83203
600	COL17A1	-4.83432
574	CLK1	-4.83557
181	APOL8	-4.83572
1052	FGFR3	-4.83572
1507	ITGAV	-4.83754
778	DMRT3	-4.83779
2021	NFKB2	-4.83852
64	ACVR1	-4.84304
1591	KLC3	-4.84304
3237	TUBB4B	-4.84304
2103	NSD1	-4.84681
766	DLK2	-4.85029
1032	FEN1	-4.85395
190	ARFGAP1	-4.85563
1384	HTR1B	-4.85731
3149	TNFRSF9	-4.85998
2670	SAMD10	-4.8643
747	DEPDC7	-4.86458
1452	IL31RA	-4.86458
1850	MISP	-4.86458
2790	SLC2A1	-4.86458
2730	SFTPA1	-4.86496
2055	NOC4L	-4.86811
2137	OLFML2A	-4.8689
1650	LAPTM4B	-4.87733
1030	FCGR2B	-4.87859
3125	TMEM74B	-4.87859
3184	TRIM11	-4.87859
2751	SIK2	-4.88205
3183	TRIB3	-4.88205
807	DRAP1	-4.88498
1699	LRRC36	-4.88549
1870	MMP3	-4.88549
2466	PTPN12	-4.88549
1621	KRAS	-4.89374
793	DNMT3B	-4.89516
2705	SEMA3F	-4.89562
284	BCL6	-4.89565
506	CENPL	-4.89671
1333	HNRNPA2B1	-4.89748
2818	SLIRP	-4.89994
196	ARHGAP39	-4.9036
501	CENPC1	-4.90581
1471	INPP5D	-4.90581
1839	MGST2	-4.90581
3103	TLX3	-4.90581
424	CD320	-4.90815
39	AATF	-4.90845
2993	TAF7	-4.90845
1974	MYOM3	-4.90914
1735	MAGEA8	-4.91243
2831	SMC1A	-4.91681
1312	HIST2H2BB	-4.91905
2747	SHROOM4	-4.91905
1502	ITGA3	-4.91917
1791	MATN1	-4.92445
1890	MRM1	-4.92605
2237	PDZK1IP1	-4.93311
1194	GOLGA7B	-4.93526
2002	NEK10	-4.93739
1438	IL1A	-4.94163
699	CYP4F14	-4.94481
896	EME2	-4.94481
872	EIF2AK3	-4.94666
2303	PLAC8L1	-4.95111
2567	RFWD2	-4.95125
1555	KCNK9	-4.95165
2156	OVOL1	-4.95424
217	ASF1B	-4.9548
145	ANGPTL4	-4.95552
1784	MARK3	-4.96294
432	CDA	-4.96355
1352	HOXA9	-4.96355
3357	XRCC4	-4.96975
3055	TEX19.1	-4.97108
1583	KIF5B	-4.97266
1988	NCAPG	-4.97345
2130	OAS3	-4.97424
2472	PTPRH	-4.97503
2033	NID2	-4.97578
1627	KRT19	-4.97613
3109	TMEM150B	-4.97817
686	CXCL5	-4.97895
3420	ZFP759	-4.97947
934	ERBB4	-4.98181
1984	NARF	-4.98181
2584	RIBC2	-4.98181
3129	TMEM92	-4.98181
2913	SSRP1	-4.98258
140	AMER1	-4.9913
1286	HEY1	-4.99291
868	EGR4	-4.99563
3188	TRIM28	-4.99669
3197	TRMT6	-4.99669
2213	PCSK7	-4.99903
3414	ZFP61	-5.00546
3238	TUBB5	-5.00797
1160	GLI1	-5.01126
1186	GNB1	-5.01213
899	EMX1	-5.01273
926	EPOR	-5.01648
405	CCNA2	-5.01701
1063	FKBP10	-5.01701
1737	MAGOHB	-5.01701
1809	MCRS1	-5.01701
2136	OIT3	-5.01701
3438	ZWINT	-5.01823
2858	SOHLH1	-5.01976
1892	MRPL12	-5.02079
1379	HSF4	-5.0227
1264	HAUS5	-5.02365
1613	KLK4	-5.02554
1417	IGF2BP1	-5.02648
1715	LUZP2	-5.02729
530	CHD7	-5.02828
1136	GBX2	-5.02837
660	CSPG5	-5.03276
1716	LY6E	-5.03559
1772	MAPK14	-5.03559
486	CEACAM1	-5.04042
311	BMYC	-5.05056
859	EEFSEC	-5.05056
1519	IVL	-5.05056
2231	PDK2	-5.05056
207	ARID4A	-5.05329
2387	PPP2R1A	-5.05373
1001	FAM64A	-5.05601
1335	HNRNPC	-5.05601
1456	IL6ST	-5.05601
1036	FEV	-5.05757
246	ATR	-5.05796
2054	NOC3L	-5.0628
2408	PRKCA	-5.0628
3165	TOP2A	-5.0628
900	EN1	-5.06389
1510	ITGB1BP1	-5.06389
1668	LHX3	-5.06389
631	CPXM1	-5.06677
863	EGF	-5.06677
1002	FAM71E1	-5.06677
1817	MECP2	-5.06677
2403	PRIM2	-5.06677
3204	TRPC4	-5.06677
3219	TSHR	-5.06677
547	CIC	-5.06715
2942	STK33	-5.06944
379	CBX4	-5.07039
1255	H2AFJ	-5.07146
844	EARS2	-5.07179
982	FADS6	-5.0721
1645	LAMA1	-5.07474
1957	MYBPHL	-5.07679
2642	RREB1	-5.08124
1366	HOXD1	-5.08263
70	ADAM19	-5.08313
1167	GM17296	-5.08407
2390	PPP6C	-5.08937
1882	MOV10L1	-5.09005
158	ANO7	-5.09061
999	FAM57A	-5.09301
2362	POU2AF1	-5.09301
954	ESRRA	-5.09431
305	BMP5	-5.09814
1262	HAPLN3	-5.09814
1704	LSG1	-5.09814
1881	MOV10	-5.09814
2493	QPCTL	-5.0992
663	CSTF2	-5.10061
1590	KLC2	-5.10061
1964	MYH9	-5.10061
1795	MBD1	-5.10324
2756	SIRT6	-5.10471
2515	RAE1	-5.10765
949	ESPN	-5.1083
1013	FANCI	-5.1083
2549	RBPMS	-5.1083
1891	MROH6	-5.11061
820	DTX2	-5.11082
7	1600002K03RIK	-5.11333
993	FAM198B	-5.11333
2586	RIMS2	-5.11333
1494	ISG20	-5.1139
1820	MELK	-5.11661
2646	RSBN1L	-5.11749
1708	LSM7	-5.11832
1954	MYBPC1	-5.11892
2215	PDCD1	-5.11943
360	CAP2	-5.12118
1547	KCNH4	-5.12377
3393	ZFP213	-5.12581
2236	PDZD7	-5.1281
3134	TMPRSS4	-5.1281
827	DUSP4	-5.1282
830	DVL1	-5.1282
2285	PITX2	-5.13065
1418	IGF2BP2	-5.13408
2298	PLA2G2A	-5.13553
886	ELF2	-5.1383
1272	HDAC4	-5.13942
1393	IARS	-5.14278
2855	SNX25	-5.14278
2269	PIAS3	-5.14313
1801	MCHR1	-5.14328
86	ADCY10	-5.14518
1374	HPN	-5.14682
3339	WNT5A	-5.14901
2006	NEK9	-5.14911
2338	PNN	-5.15265
2092	NR4A1	-5.1532
2224	PDGFRA	-5.15706
2902	SRPK1	-5.15914
645	CRTC2	-5.16117
659	CSPG4	-5.16128
1753	MAP3K15	-5.16128
443	CDCA2	-5.16176
1996	NCOR2	-5.16554
2949	STRA6	-5.16643
296	BHMT2	-5.16765
3294	VAV1	-5.16893
182	APOL9A	-5.17107
603	COL24A1	-5.17394
1372	HPCA	-5.17601
15	2010107G23RIK	-5.17797
1926	MSN	-5.17797
1480	IPO5	-5.17877
2804	SLC5A6	-5.18014
1071	FN1	-5.18219
2361	POT1B	-5.18219
1483	IRAK2	-5.18474
2834	SMG1	-5.18526
388	CCDC183	-5.18707
1219	GRK1	-5.18851
2333	PMM2	-5.1893
167	APLNR	-5.18933
951	ESR2	-5.18933
3198	TRMT61A	-5.19091
2618	RPL28	-5.19157
3037	TDRD1	-5.19531
2880	SPATS2	-5.19589
3383	ZC3H3	-5.19631
685	CXCL17	-5.19647
1651	LASP1	-5.19763
960	ETV4	-5.19829
2020	NFIC	-5.20125
2753	SIN3A	-5.20712
1520	JADE1	-5.20714
1878	MOGS	-5.21153
759	DIAP1	-5.21195
3416	ZFP692	-5.2139
1824	MESP1	-5.21704
1015	FARSB	-5.21806
170	APOC2	-5.21911
1994	NCOA3	-5.21966
3150	TNFSF11	-5.22147
2212	PCSK6	-5.22237
2293	PKNOX1	-5.22237
2079	NPR1	-5.22335
652	CSK	-5.22452
1655	LCN4	-5.22452
2143	OMA1	-5.22452
2468	PTPN18	-5.22452
302	BMI1	-5.22896
970	EZH1	-5.22896
917	EPHB1	-5.23306
1789	MAST4	-5.23306
1106	FUS	-5.23925
549	CIT	-5.24223
2201	PCBD1	-5.24359
2900	SRM	-5.24359
1574	KHDC1C	-5.24411
389	CCDC185	-5.24493
718	DCSTAMP	-5.24561
1678	LLGL1	-5.24896
1618	KMT2D	-5.24984
654	CSNK1E	-5.25273
2074	NPAS2	-5.25427
636	CREB3L1	-5.25603
2388	PPP3CA	-5.25603
707	DAPL1	-5.25778
2025	NFRKB	-5.25808
3432	ZMYND8	-5.25808
1009	FANCA	-5.26217
1677	LINGO1	-5.26217
2535	RBL2	-5.26241
343	CALB1	-5.26242
2690	SCUBE3	-5.263
986	FAM132A	-5.26415
2617	RPL27	-5.26645
2977	SYT12	-5.26645
783	DNAH17	-5.26826
1336	HNRNPD	-5.26826
3343	WRN	-5.26826
3205	TRPC5	-5.27101
450	CDH2	-5.27429
479	CDKN2D	-5.27429
676	CTU1	-5.2744
3395	ZFP251	-5.27895
1857	MLH1	-5.28027
2317	PLK5	-5.28028
633	CRABP2	-5.28226
2292	PKN3	-5.28608
2355	POLR2H	-5.28622
2795	SLC38A5	-5.28622
834	DYRK4	-5.2921
1912	MRPS2	-5.2921
1550	KCNJ11	-5.29479
2665	S1PR5	-5.29495
1223	GRM8	-5.2955
129	ALKBH6	-5.29628
2877	SPARC	-5.29856
565	CLDN2	-5.29982
1385	HTR3A	-5.30494
939	ERCC4	-5.30537
3243	TXNL4A	-5.30566
1630	KRT6A	-5.306
2498	RAB27A	-5.3073
3101	TLX1	-5.30915
875	EIF2S3X	-5.30949
730	DDX19A	-5.31329
1158	GJB6	-5.31345
3142	TNFRSF12A	-5.31617
1495	ISG20L2	-5.32085
3273	UNC13A	-5.32085
2017	NFE2L3	-5.32179
794	DOC2A	-5.32309
680	CX3CL1	-5.32451
2141	OLIG2	-5.32499
1798	MBOAT7	-5.32841
2707	SERINC2	-5.32989
2474	PTPRK	-5.33066
2134	OBP2B	-5.33203
3411	ZFP579	-5.33203
2461	PTGES2	-5.33329
2744	SHH	-5.33664
688	CXCR4	-5.33812
1245	GZMA	-5.34122
1598	KLHDC8A	-5.34304
2008	NETO1	-5.34304
157	ANLN	-5.34449
2275	PIK3C2B	-5.34546
2366	POU3F2	-5.35053
2693	SCYL2	-5.35508
509	CENPP	-5.35603
1601	KLK1	-5.36103
598	COL13A1	-5.36196
662	CST6	-5.3634
1799	MC1R	-5.36458
2616	RPL24	-5.36458
3289	USP3	-5.36458
1116	GABRB2	-5.37347
417	CCR7	-5.37443
428	CD44	-5.37511
3313	WDHD1	-5.37511
1747	MAP2K5	-5.37859
1983	NAP1L1	-5.37859
3168	TPD52L1	-5.37859
684	CXCL14	-5.38205
2214	PCSK9	-5.38303
2706	SEMA5B	-5.38549
3139	TNFAIP3	-5.38549
895	EME1	-5.38997
1899	MRPL3	-5.39262
2623	RPN2	-5.39284
1564	KDM4A	-5.39295
2296	PLA2G10	-5.39403
79	ADAMTSL2	-5.39572
2372	PPFIA4	-5.39708
2786	SLC26A6	-5.39741
1860	MLLT10	-5.40246
1107	FUT1	-5.40307
1152	GJA3	-5.40581
2353	POLR2B	-5.40581
3359	YARS2	-5.40602
3430	ZMYM5	-5.4108
1033	FER	-5.41162
2484	PVRL4	-5.41362
472	CDKL3	-5.41417
3233	TUBA3B	-5.41454
3410	ZFP568	-5.41673
116	AKAP8L	-5.41905
2370	PPARGC1B	-5.41905
184	APRT	-5.41959
3078	THBS1	-5.42167
3120	TMEM40	-5.42301
928	EPS15	-5.42528
1769	MAPK11	-5.42586
616	COL9A2	-5.43204
2775	SLC1A3	-5.43204
3242	TXNDC8	-5.43204
1622	KREMEN2	-5.43526
2232	PDK3	-5.43579
1391	HYLS1	-5.43685
1132	GATA2	-5.43797
2792	SLC30A3	-5.44032
2691	SCX	-5.44037
325	BRSK1	-5.44323
3058	TFAP2A	-5.44323
3030	TCF7	-5.44395
137	ALX1	-5.44481
1522	JAG2	-5.44481
2061	NOM1	-5.44492
1827	METTL3	-5.44513
788	DNASE2A	-5.44691
383	CCDC138	-5.44926
390	CCDC28B	-5.44933
179	APOL7C	-5.4496
1771	MAPK13	-5.45111
2972	SYN1	-5.45168
1871	MMP7	-5.45277
1462	IMPDH2	-5.45349
1999	NEFL	-5.45372
332	C1QTNF6	-5.45424
3281	UPK2	-5.45424
2759	SIX4	-5.45842
605	COL27A1	-5.45844
1768	MAPK10	-5.45853
2822	SMAD3	-5.45891
3044	TELO2	-5.45922
1902	MRPL41	-5.46334
1728	MAFA	-5.46355
1553	KCNJ5	-5.46355
906	ENTPD2	-5.4736
2687	SCO2	-5.47426
466	CDK5RAP3	-5.47498
3286	USB1	-5.47623
1173	GM6880	-5.47716
475	CDKN1A	-5.47831
288	BCORL1	-5.47978
269	BAZ2A	-5.48052
3354	XRCC1	-5.48162
314	BORA	-5.48181
1259	HAGHL	-5.48181
2138	OLFML2B	-5.48181
2663	S100A5	-5.48181
966	EXT1	-5.4878
340	CABYR	-5.49077
940	ERCC6	-5.49077
433	CDC25B	-5.49176
1774	MAPK6	-5.49185
2049	NME6	-5.49373
2948	STKLD1	-5.49461
750	DGKI	-5.49669
2202	PCBP1	-5.49922
1118	GABRG3	-5.49923
540	CHRNB4	-5.49962
1503	ITGA4	-5.49993
1812	MDFI	-5.49993
423	CD276	-5.50239
634	CRACR2B	-5.50255
3388	ZDHHC9	-5.50255
2989	TAF12	-5.50392
1709	LSR	-5.50401
1694	LRGUK	-5.50453
902	ENC1	-5.50512
2907	SRSF12	-5.50556
171	APOE	-5.50692
1138	GCNT3	-5.50692
2557	REL	-5.50692
1046	FGF3	-5.50734
2947	STK39	-5.50844
368	CASK	-5.50964
946	ERN2	-5.51082
49	ABL1	-5.5121
2148	ORM2	-5.5121
3021	TBXA2R	-5.51531
61	ACTL10	-5.51587
362	CAPN12	-5.51701
2404	PRKAA1	-5.51701
2889	SPP1	-5.51701
3341	WNT7A	-5.51701
3131	TMPRSS13	-5.51808
3316	WDR27	-5.52045
802	DPH7	-5.52264
737	DDX47	-5.52401
831	DXO	-5.52554
2194	PAX2	-5.52554
287	BCLAF1	-5.52565
1297	HIPK3	-5.52699
2612	ROR2	-5.5277
2830	SMARCE1	-5.52827
3374	ZBTB16	-5.53063
1206	GPS2	-5.53116
374	CBLB	-5.53311
210	ARNTL2	-5.53409
2332	PML	-5.54014
2145	ONECUT1	-5.54227
1019	FAT2	-5.54263
164	APBA2	-5.54432
1097	FOXRED2	-5.54645
1697	LRP8	-5.54645
2734	SGOL1	-5.54645
2769	SLC12A5	-5.54751
481	CDR2L	-5.54752
3105	TMC6	-5.54768
1907	MRPL55	-5.54828
457	CDK16	-5.5492
3448	posCtrl_RPL19	-5.55285
1174	GM6890	-5.55465
1256	H2AFY	-5.55601
1515	ITK	-5.56078
2636	RPS6KB1	-5.56265
3461	posCtrl_RPL5	-5.56276
3361	YBX2	-5.56472
358	CAMTA1	-5.56677
409	CCND1	-5.56677
1992	NCOA1	-5.56677
944	ERG	-5.5721
2679	SBSN	-5.5721
1288	HEYL	-5.57342
1826	MET	-5.57474
2173	PAF1	-5.57474
3116	TMEM215	-5.57628
937	ERCC2	-5.57702
2010	NEUROG2	-5.57782
2500	RAB3A	-5.5787
2539	RBM19	-5.5787
1344	HOOK3	-5.58001
2007	NELL2	-5.58001
2365	POU3F1	-5.58001
83	ADCK2	-5.5814
2065	NOP58	-5.58229
3450	posCtrl_RPL23A	-5.58229
1016	FAS	-5.58377
3080	THEG	-5.58451
3032	TCF7L2	-5.58654
719	DDB1	-5.59133
3050	TET1	-5.59286
3330	WNK1	-5.59412
2596	RNASEH1	-5.59429
544	CHTOP	-5.59798
782	DNAAF3	-5.59814
1748	MAP3K1	-5.60064
711	DAZL	-5.60125
240	ATP1A3	-5.60152
3	1190005I06RIK	-5.60197
1363	HOXC6	-5.60317
3133	TMPRSS3	-5.60324
1717	LY6G6C	-5.60448
1386	HTRA1	-5.60578
2283	PIM2	-5.61333
2392	PQBP1	-5.61676
3280	UPF3B	-5.61708
2342	PNPT1	-5.61832
412	CCNE1	-5.61855
1915	MRPS34	-5.61893
301	BLM	-5.62202
2195	PAX3	-5.62275
3476	posCtrl_RPS8	-5.62324
76	ADAMTS20	-5.62451
467	CDK6	-5.6261
839	E2F4	-5.62813
845	EBF2	-5.6282
2262	PHKG1	-5.6282
2534	RBL1	-5.6282
154	ANKRD39	-5.62943
97	AEN	-5.63162
289	BCR	-5.63179
3464	posCtrl_RPS10	-5.63456
1444	IL2	-5.63553
1475	INSRR	-5.63663
399	CCL17	-5.63742
62	ACTL6A	-5.63745
2282	PIM1	-5.63827
2259	PHF8	-5.63933
2816	SLCO1C1	-5.64037
2436	PRRX2	-5.64199
3463	posCtrl_RPL7A	-5.64256
439	CDC42BPG	-5.64278
3132	TMPRSS2	-5.64431
2305	PLAGL2	-5.64467
2028	NGB	-5.64637
1457	IL9R	-5.64637
1576	KIF18B	-5.64841
2613	ROS1	-5.64873
545	CHUK	-5.65007
2605	RNF213	-5.65233
1467	INHBA	-5.65289
546	CIART	-5.6533
372	CAV2	-5.6547
1293	HIGD1B	-5.6547
1474	INSM1	-5.65489
1712	LTK	-5.65566
2540	RBM20	-5.65594
2898	SRF	-5.6568
2621	RPLP2	-5.65693
800	DPF3	-5.65706
1279	HENMT1	-5.65865
3052	TET3	-5.65985
674	CTSK	-5.66155
2168	PABPC6	-5.66176
8	1700003E16RIK	-5.6641
691	CYP17A1	-5.66643
1156	GJB4	-5.66643
1729	MAFB	-5.66643
1597	KLHDC7B	-5.66759
1269	HCN4	-5.67797
1545	KCNF1	-5.68376
2517	RAG1	-5.68477
2097	NRAS	-5.68594
1450	IL2RA	-5.68707
312	BNC1	-5.68746
1700	LRRC45	-5.68885
1027	FBXO41	-5.6913
1971	MYO1G	-5.69256
1500	ITGA11	-5.69382
1758	MAP3K5	-5.69494
3378	ZBTB4	-5.69829
1581	KIF26B	-5.69829
555	CKS1BRT	-5.69843
1695	LRIG3	-5.70067
2294	PKP1	-5.70162
924	EPN3	-5.70286
919	EPHB3	-5.70494
3161	TOMM40	-5.70494
1082	FOXC2	-5.70604
3170	TPRN	-5.70793
1114	G6PDX	-5.71298
2105	NSUN5	-5.71419
2678	SBK2	-5.71459
2624	RPP21	-5.7148
2053	NOC2L	-5.71661
251	AXIN1	-5.71697
2740	SH3D21	-5.71697
1148	GGN	-5.71914
818	DSTYK	-5.72064
2334	PMS1	-5.72237
1079	FOXA1	-5.72452
572	CLEC7A	-5.72771
1209	GPX2	-5.72826
258	B3GNTL1	-5.73052
701	D1PAS1	-5.73055
655	CSNK1G1	-5.732
3345	WWTR1	-5.73227
810	DRP2	-5.73306
1722	LYPD3	-5.74027
1241	GUCY2F	-5.7415
1757	MAP3K4	-5.74155
1977	MZT2	-5.74155
1496	ISL1	-5.74293
1586	KIR3DL1	-5.74476
235	ATIC	-5.74558
675	CTSL	-5.74984
1966	MYLK2	-5.74984
2643	RRP1	-5.75116
1222	GRM2	-5.7512
617	COLGALT1	-5.75198
3246	TYMS	-5.75261
2915	SSX9	-5.75293
2343	PNRC1	-5.75397
1497	ISL2	-5.75603
2325	PLXNB3	-5.75603
2919	SSXB6	-5.75603
109	AHSG	-5.75604
1232	GTF2H4	-5.75635
2421	PRKG2	-5.75913
1714	LUC7L3	-5.75978
2268	PI15	-5.76115
1100	FRMD5	-5.76217
2870	SOX4	-5.76297
2086	NR1I2	-5.76373
3136	TMTC4	-5.76478
2323	PLXNA1	-5.76522
3298	VDR	-5.76602
727	DDX11	-5.76647
2418	PRKD2	-5.76834
131	ALOX5	-5.77055
2547	RBMX	-5.77134
241	ATP5B	-5.77429
974	F2RL2	-5.7795
815	DSG4	-5.78028
2172	PADI4	-5.78226
2995	TAF9	-5.78226
369	CASKIN1	-5.78255
1689	LPCAT1	-5.78391
2774	SLC19A1	-5.78424
294	BHLHA15	-5.78479
5	1500009L16RIK	-5.78622
918	EPHB2	-5.78622
341	CACNA1B	-5.7869
59	ACTBL2	-5.78804
599	COL15A1	-5.78917
2802	SLC4A5	-5.78917
1738	MAK	-5.79112
884	ELAVL1	-5.79262
1429	IKZF1	-5.7931
1025	FBXO11	-5.796
2090	NR2F1	-5.7962
2306	PLAU	-5.79778
1081	FOXB1	-5.8
2452	PSME2B	-5.80181
3335	WNT10B	-5.80234
1244	GYLTL1B	-5.80409
1521	JADE3	-5.80748
78	ADAMTS7	-5.80798
3002	TARBP2	-5.80839
128	ALG3	-5.80957
1830	MEX3A	-5.81118
3156	TNNT1	-5.81329
150	ANKRD13D	-5.81708
1660	LENG9	-5.81802
422	CD274	-5.81862
2032	NID1	-5.81896
1242	GUK1	-5.82014
2785	SLC26A10	-5.82014
1059	FHOD1	-5.82167
1501	ITGA2	-5.82272
3369	YWHAH	-5.82272
1658	LDLRAD3	-5.82311
324	BRPF1	-5.82437
212	ARTN	-5.82545
2489	PYCR1	-5.82581
2018	NFIA	-5.82739
3016	TBX21	-5.82739
339	CABLES2	-5.83294
1865	MMP10	-5.83296
1675	LIN28B	-5.83449
2471	PTPN7	-5.83469
2417	PRKD1	-5.8348
2228	PDIA4	-5.83502
3083	THOP1	-5.83535
1454	IL4I1	-5.8359
3396	ZFP296	-5.83695
201	ARHGEF38	-5.83721
1342	HNRNPL	-5.8406
1600	KLHL35	-5.8406
2511	RAD50	-5.8406
3274	UNC5A	-5.84122
2674	SARS2	-5.8413
3372	ZBP1	-5.84272
967	EXT2	-5.84337
1845	MILL1	-5.85029
2966	SUV420H2	-5.85101
2819	SLIT1	-5.8512
741	DDX52	-5.85141
1573	KHDC1B	-5.85141
392	CCDC40	-5.85578
106	AGRN	-5.85658
2788	SLC29A2	-5.85658
1811	MDC1	-5.85926
2450	PSMD14	-5.85936
2811	SLC6A8	-5.86421
2038	NKRF	-5.86458
2731	SFXN3	-5.86458
2585	RIMBP3	-5.86459
1975	MYT1	-5.86496
213	ARX	-5.86969
489	CEBPB	-5.8718
2116	NUFIP1	-5.87288
468	CDK7	-5.87337
1101	FSCN1	-5.87523
205	ARID2	-5.87741
114	AK6	-5.87901
265	BASP1	-5.8791
1195	GOLM1	-5.88002
494	CELF4	-5.88245
347	CALR3	-5.88261
723	DDN	-5.88291
429	CD70	-5.88316
299	BIN1	-5.88536
1226	GSG2	-5.88549
2175	PAICS	-5.88549
2512	RAD51	-5.88549
2825	SMAD9	-5.88549
1061	FIGNL1	-5.88598
2052	NOB1	-5.88647
2537	RBM12B1	-5.88706
1910	MRPS14	-5.88735
2247	PGC	-5.88977
2749	SIGLEC15	-5.89002
912	EPHA2	-5.89148
1090	FOXL1	-5.89229
532	CHIC2	-5.894
1228	GSK3B	-5.89665
2178	PAK3	-5.89708
3088	THUMPD2	-5.89725
2922	ST6GALNAC5	-5.89738
3174	TRAF1	-5.90036
458	CDK17	-5.90246
551	CITED4	-5.9033
3295	VAX2	-5.9037
1230	GSTP1	-5.90499
957	ETS2	-5.90506
1056	FGR	-5.90581
1657	LCTL	-5.90773
520	CFAP45	-5.9108
1925	MSMB	-5.9108
2650	RTEL1	-5.91339
1149	GINS1	-5.91563
2047	NME4	-5.91563
606	COL2A1	-5.92557
2217	PDCD1LG2	-5.9275
816	DSN1	-5.92783
3210	TRPV3	-5.92848
1358	HOXC10	-5.92882
1276	HECW1	-5.92952
2698	SDHC	-5.93042
3062	TFE3	-5.93204
1509	ITGB1	-5.93437
808	DRAXIN	-5.93766
764	DKK1	-5.93828
1562	KDM2B	-5.93909
3241	TWIST1	-5.94303
1486	IRF2	-5.94478
2582	RHPN1	-5.94481
1295	HIPK1	-5.9452
3314	WDR12	-5.94528
1816	MECOM	-5.94543
2327	PMAIP1	-5.95035
304	BMP4	-5.95111
3308	VTI1A	-5.95111
2397	PRDM16	-5.95424
2881	SPDL1	-5.95536
387	CCDC18	-5.95602
1810	MCTS2	-5.95658
1490	IRF9	-5.95658
1565	KDM4B	-5.9578
191	ARHGAP11A	-5.96321
1140	GDF15	-5.96355
1166	GM14920	-5.96509
1819	MEF2D	-5.96629
2082	NPTX2	-5.96882
1525	JAK3	-5.96929
2571	RGS17	-5.97045
1096	FOXP3	-5.97165
3264	UCN2	-5.97177
2773	SLC18A3	-5.97274
307	BMP8B	-5.97358
1326	HMOX1	-5.97391
3087	THRB	-5.97459
3163	TOP1	-5.97729
931	EPYC	-5.97905
869	EHD2	-5.97914
637	CREB3L2	-5.98109
1191	GNL2	-5.98181
1370	HOXD3	-5.98181
1567	KDM4D	-5.98181
2050	NME8	-5.98181
539	CHRNA6	-5.9819
2764	SLA	-5.98284
3318	WDR43	-5.984
693	CYP21A1	-5.98528
578	CLN3	-5.98641
799	DPF2	-5.98641
3400	ZFP36L2	-5.98808
3269	UHRF2	-5.98953
2352	POLR1C	-5.99373
548	CIITA	-5.99446
992	FAM198A	-5.99554
2015	NFE2	-5.997
2363	POU2F1	-5.99907
3123	TMEM59L	-6.00182
3376	ZBTB33	-6.00746
80	ADAT2	-6.0103
1415	IFNG	-6.01067
865	EGFR	-6.01196
1040	FGF1	-6.01213
3472	posCtrl_RPS20	-6.01213
2652	RTKN2	-6.01342
2435	PRRX1	-6.01701
2164	P4HA3	-6.01918
756	DHX35	-6.02129
3006	TBC1D7	-6.02365
2940	STK32B	-6.0253
3056	TEX19.2	-6.0264
1942	MTMR11	-6.02654
597	COL12A1	-6.02738
980	FADS2	-6.02977
2890	SPRN	-6.02994
2685	SCN1B	-6.03048
1662	LGALS7	-6.0318
430	CD79B	-6.03183
133	ALOXE3	-6.03211
2649	RTBDN	-6.03212
3431	ZMYND10	-6.03416
1141	GDPD2	-6.03538
162	AP1S1	-6.03675
2602	RNF157	-6.03677
650	CSF2	-6.03882
25	3830417A13RIK	-6.03955
2481	PUS7	-6.03955
1437	IL18	-6.04007
2506	RAC2	-6.04132
1989	NCAPG2	-6.04232
867	EGR1	-6.04241
985	FAM111A	-6.04385
1814	MDM4	-6.04385
773	DLX6	-6.0492
328	BTLA	-6.05056
1428	IKBKB	-6.05056
3288	USH1G	-6.05252
2551	RCOR2	-6.05253
2071	NOX4	-6.05564
2316	PLK3	-6.05601
2836	SMG9	-6.05601
1441	IL1F9	-6.05789
789	DNASE2B	-6.05796
628	CPSF3	-6.05895
2109	NTM	-6.0606
414	CCNL2	-6.06074
3291	UTS2	-6.06188
2953	STX1A	-6.06214
3053	TEX11	-6.06944
3302	VPS72	-6.07039
651	CSF3R	-6.07127
1072	FNBP1	-6.07474
1979	NAA38	-6.07474
2209	PCNXL2	-6.07474
2608	RNPS1	-6.07474
2465	PTP4A3	-6.0772
3381	ZC3H12D	-6.07738
337	C330027C09RIK	-6.0787
2820	SMAD1	-6.08023
1176	GM9573	-6.08024
2444	PSD	-6.08029
2117	NUMA1	-6.08459
3012	TBX18	-6.08682
3466	posCtrl_RPS12	-6.08844
3220	TSPAN10	-6.08953
1270	HDAC1	-6.0907
837	E2F2	-6.09079
1632	KRT7	-6.095
2641	RQCD1	-6.09558
3111	TMEM161A	-6.0968
953	ESRP2	-6.09874
632	CRABP1	-6.10404
330	C1QBP	-6.10578
113	AJUBA	-6.10735
1711	LTBR	-6.1085
1805	MCM5	-6.11017
3322	WDR74	-6.11082
382	CCDC120	-6.11333
523	CGREF1	-6.11382
98	AF529169	-6.11394
2381	PPM1J	-6.11583
938	ERCC3	-6.11695
2119	NUP155	-6.11832
3417	ZFP7	-6.11894
2457	PTCH1	-6.11976
1420	IGFALS	-6.12162
1611	KLK1B3	-6.12232
1177	GM960	-6.1239
2100	NRIP3	-6.12451
2999	TAOK2	-6.12504
2667	SAC3D1	-6.12526
3331	WNK3	-6.12638
760	DIAP3	-6.1273
2308	PLCB2	-6.1282
2040	NKX2-3	-6.13077
2973	SYNCRIP	-6.13153
1755	MAP3K2	-6.13309
2793	SLC34A2	-6.13377
2281	PILRB2	-6.13553
3082	THOC5	-6.13553
3366	YPEL4	-6.13572
2666	SAA4	-6.1383
2142	OLR1	-6.14037
1460	IMP4	-6.14109
550	CITED1	-6.14278
905	ENO2	-6.14278
1569	KDM5B	-6.14278
100	AFF4	-6.14374
824	DUS3L	-6.14394
812	DSG1A	-6.14442
511	CEP131	-6.14484
622	COX6B2	-6.14659
2558	RELB	-6.14659
3469	posCtrl_RPS16	-6.14757
2783	SLC25A29	-6.15034
2488	PYCARD	-6.1515
611	COL5A1	-6.15252
2867	SOX18	-6.15771
1086	FOXF2	-6.15833
415	CCNT2	-6.15884
576	CLK3	-6.15914
1360	HOXC13	-6.16234
2859	SORD	-6.16234
264	BARX2	-6.1643
2990	TAF15	-6.1643
965	EXO1	-6.16643
24	3110079O15RIK	-6.16687
638	CREB3L3	-6.16745
1466	ING1	-6.17107
3470	posCtrl_RPS18	-6.1712
3191	TRIM46	-6.17222
380	CBX8	-6.1728
2664	S100B	-6.17338
3377	ZBTB38	-6.1739
2892	SPRR3	-6.17489
1185	GNAS	-6.17568
2704	SELL	-6.17609
648	CRYGS	-6.17789
1323	HMBS	-6.17797
2980	SYT7	-6.17797
1162	GLI3	-6.17963
3256	UBE2T	-6.18072
2523	RANBP17	-6.18164
3231	TTN	-6.18218
2291	PKN2	-6.18219
2218	PDCD2L	-6.18251
858	EEF2K	-6.18424
2478	PTPRZ1	-6.18424
3086	THRAP3	-6.18525
2765	SLAMF8	-6.18594
1258	HABP2	-6.18665
2179	PAK7	-6.18707
1310	HIST2H2AB	-6.18855
979	FADS1	-6.19382
1065	FKBP4	-6.19382
2356	POMK	-6.19587
3068	TG	-6.19618
2682	SCMH1	-6.19829
2376	PPIL1	-6.19857
189	ARAF	-6.20131
465	CDK5RAP1	-6.20309
2244	PFDN2	-6.20328
254	B3GAT1	-6.20531
3398	ZFP36	-6.20712
1633	KRT75	-6.20895
2763	SKP2	-6.20954
1848	MIOX	-6.21187
2492	QPCT	-6.21593
85	ADCK5	-6.21641
1499	ITGA1	-6.2186
1111	FYN	-6.21911
2548	RBMXL1	-6.22112
3368	YWHAE	-6.22218
853	EDNRA	-6.22244
2321	PLVAP	-6.22247
204	ARID1B	-6.22291
842	E2F7	-6.22366
3196	TRMT5	-6.2246
1756	MAP3K3	-6.22482
728	DDX17	-6.22625
1368	HOXD11	-6.22774
2019	NFIB	-6.22876
1402	ID3	-6.22881
3130	TMEM97	-6.23094
2521	RAMP1	-6.23608
1179	GM9992	-6.2379
3117	TMEM241	-6.23959
1102	FSD1	-6.2421
2610	ROCK2	-6.24255
3026	TCERG1	-6.24257
521	CFAP74	-6.24359
1012	FANCF	-6.24568
484	CDX2	-6.24984
1572	KHDC1A	-6.25139
2963	SUPT6	-6.25139
317	BRAT1	-6.25153
1531	JUN	-6.25312
90	ADORA3	-6.25316
1210	GRAP	-6.25397
1365	HOXC9	-6.25406
971	F12	-6.25427
2758	SIX1	-6.25485
452	CDH4	-6.25603
2377	PPIL3	-6.25603
3069	TGFB1	-6.25603
1144	GEMIN7	-6.25778
1548	KCNH8	-6.25813
3459	posCtrl_RPL38	-6.25995
3033	TCFL5	-6.26018
453	CDH6	-6.26048
13	1700080O16RIK	-6.26115
3110	TMEM158	-6.26115
1280	HEPHL1	-6.26217
2928	STAT2	-6.26217
2863	SOX11	-6.26501
68	ADA	-6.26559
890	ELFN1	-6.26658
2034	NIP7	-6.26674
1909	MRPS12	-6.26725
2639	RPS6KL1	-6.26826
2647	RSPO3	-6.26859
2448	PSMB9	-6.26927
2508	RAD18	-6.26927
2954	STX2	-6.27027
677	CTU2	-6.27115
866	EGLN3	-6.27165
2742	SH3TC2	-6.27389
1554	KCNK12	-6.2739
2956	SUB1	-6.27429
1511	ITGB4	-6.27536
2729	SFRP4	-6.27575
91	ADRA1B	-6.27578
1889	MPP6	-6.27979
2396	PRDM15	-6.28208
2817	SLCO5A1	-6.28226
1434	IL12RB2	-6.28325
2809	SLC6A3	-6.28332
3285	URB2	-6.28431
1972	MYO7A	-6.28475
187	AQP6	-6.28572
2191	PASK	-6.28608
2894	SPTBN2	-6.28618
1347	HOXA10	-6.28622
821	DTX3L	-6.28745
267	BATF3	-6.28901
1849	MIS18A	-6.28917
2251	PGR	-6.28976
2197	PAX9	-6.29015
1665	LHFPL5	-6.29153
1981	NACC1	-6.2921
1671	LHX9	-6.29307
1092	FOXM1	-6.29479
795	DOK1	-6.29489
1404	IDH2	-6.29503
2814	SLC9A3	-6.29649
2782	SLC25A22	-6.29752
3201	TRP63	-6.29795
1943	MTPAP	-6.29802
1959	MYCBP	-6.29956
1271	HDAC11	-6.30113
2581	RHOC	-6.30374
3332	WNK4	-6.30387
2393	PRCC	-6.30662
375	CBLN1	-6.30758
3215	TSEN2	-6.30758
18	2510009E07RIK	-6.30834
2952	STRIP2	-6.30931
2599	RNASET2B	-6.30958
1780	MAPT	-6.30999
2914	SSTR3	-6.31416
354	CAMK2N2	-6.31661
1014	FANCM	-6.31661
705	DAP3	-6.31727
732	DDX27	-6.31766
2974	SYNDIG1	-6.31991
3235	TUBB2A	-6.32097
1669	LHX4	-6.3242
2438	PRSS27	-6.32817
2339	PNO1	-6.3289
2780	SLC25A10	-6.33005
1528	JAZF1	-6.3318
286	BCL9	-6.3333
1760	MAP3K7	-6.33572
270	BC017643	-6.3375
1939	MTHFD2	-6.34168
357	CAMKV	-6.34272
2337	PNKP	-6.34304
230	ATF3	-6.3435
2723	SEZ6L2	-6.34429
1098	FOXS1	-6.34592
3172	TRA2B	-6.34764
1045	FGF20	-6.34849
510	CENPW	-6.34977
3126	TMEM79	-6.351
34	6030468B19RIK	-6.35165
384	CCDC14	-6.35255
909	EP400	-6.35479
146	ANK3	-6.35506
2560	RELT	-6.3559
2893	SPRY4	-6.35775
1267	HCK	-6.35926
2277	PIK3CD	-6.36148
29	4933416C03RIK	-6.36461
2096	NR6A1	-6.36502
991	FAM178B	-6.36697
2395	PRDM13	-6.36887
2207	PCDHGC5	-6.36892
2001	NEK1	-6.3691
84	ADCK4	-6.37162
1822	MEOX1	-6.37183
3251	UBE2A	-6.37218
1946	MUM1	-6.37275
772	DLX5	-6.37457
2841	SMPDL3B	-6.37511
595	COL11A1	-6.38024
348	CALU	-6.38047
2249	PGLYRP3	-6.38164
2455	PSRC1	-6.38205
3266	UFSP1	-6.38299
1192	GNL3L	-6.38313
107	AGT	-6.38315
2106	NT5C2	-6.38439
497	CELSR3	-6.38549
2127	NXPH4	-6.38563
320	BRD2	-6.38806
894	ELOVL2	-6.38892
2467	PTPN14	-6.38993
1578	KIF21B	-6.39284
1447	IL22RA2	-6.39328
259	B4GALNT1	-6.39384
1239	GUCA1A	-6.39542
14	2010003K11RIK	-6.39572
421	CD27	-6.39805
2838	SMN1	-6.39826
3353	XPR1	-6.39826
1095	FOXO4	-6.3991
292	BFSP1	-6.40078
809	DROSHA	-6.40204
3067	TFRC	-6.40361
1763	MAP4K3	-6.40764
3066	TFR2	-6.40905
1526	JAKMIP1	-6.40993
1448	IL23A	-6.4108
3262	UCHL5	-6.41163
1937	MTFR2	-6.41204
804	DPYSL4	-6.41388
175	APOL11A	-6.41576
3054	TEX14	-6.42068
326	BRSK2	-6.42273
2066	NOTCH2	-6.42557
3223	TSSK3	-6.42557
499	CEND1	-6.42801
1659	LEMD1	-6.42801
2419	PRKD3	-6.42801
1770	MAPK12	-6.42812
942	EREG	-6.42913
3418	ZFP703	-6.42922
1047	FGF8	-6.4309
1378	HSF2BP	-6.43204
1064	FKBP11	-6.43294
3194	TRMT10C	-6.43571
365	CARD14	-6.43766
854	EED	-6.43846
2091	NR2F6	-6.4424
1396	ICAM1	-6.44296
2184	PAQR4	-6.44323
1406	IER3	-6.44358
1724	LZTS1	-6.44395
678	CTXN1	-6.44661
400	CCL20	-6.4475
1638	KSR2	-6.44797
2221	PDE4C	-6.4515
2084	NR0B1	-6.45589
1387	HTRA3	-6.45628
2971	SYK	-6.4564
1172	GM6592	-6.45964
426	CD3EAP	-6.45968
2718	SETD6	-6.46239
1304	HIST1H2AK	-6.46269
1566	KDM4C	-6.4647
621	COX4I2	-6.46751
1133	GATA3	-6.46854
308	BMPR1A	-6.46954
1951	MYADML2	-6.47045
3453	posCtrl_RPL32	-6.47184
1934	MTBP	-6.47261
2320	PLP2	-6.47274
2125	NXF7	-6.47395
1571	KDR	-6.47415
2938	STK26	-6.47415
123	ALDH2	-6.47426
3276	UNC5CL	-6.47426
3437	ZSWIM4	-6.475
2799	SLC45A2	-6.47582
436	CDC34	-6.47657
733	DDX28	-6.47665
822	DUOXA2	-6.47729
1647	LAMC1	-6.47767
28	4931428F04RIK	-6.4782
1487	IRF4	-6.48073
829	DUXF3	-6.48481
1843	MIF	-6.48687
3048	TESK1	-6.49188
1188	GNB3	-6.49926
385	CCDC154	-6.49993
1357	HOXB7	-6.50361
1831	MFI2	-6.50401
2901	SRMS	-6.50649
1493	ISG15	-6.50692
2835	SMG5	-6.50762
1446	IL21R	-6.50764
69	ADAM12	-6.50923
2600	RNF113A1	-6.50969
6	1600002H07RIK	-6.51126
298	BIK	-6.51393
3076	TGIF1	-6.51414
103	AGMAT	-6.51424
2645	RRS1	-6.51486
180	APOL7E	-6.51593
2609	ROCK1	-6.51734
3338	WNT3	-6.5184
1807	MCM7	-6.51879
96	AEBP2	-6.5203
2012	NF2	-6.52314
1476	INTS1	-6.52377
2331	PMFBP1	-6.52453
2431	PRR15	-6.52549
514	CEP55	-6.52554
1619	KNOP1	-6.52554
2288	PKD1	-6.52603
1221	GRK6	-6.52766
2067	NOTCH3	-6.52766
1324	HMGA2	-6.52977
2654	RUNX1	-6.53001
1299	HIRA	-6.53083
1808	MCM8	-6.53276
710	DAZAP1	-6.53294
2499	RAB33A	-6.534
2159	OXSR1	-6.53414
806	DR1	-6.53458
1644	LAIR1	-6.53607
2779	SLC24A5	-6.53607
1592	KLF1	-6.53661
1345	HORMAD1	-6.53917
2229	PDIK1L	-6.53955
67	ACVRL1	-6.54033
963	EVPL	-6.54705
2903	SRPK2	-6.54851
346	CALR	-6.54867
3451	posCtrl_RPL27A	-6.54932
3441	posCtrl_RPL11	-6.55056
161	ANXA9	-6.55102
2850	SNRPB	-6.55159
1617	KMT2A	-6.55244
2554	REEP6	-6.55318
335	C2CD4C	-6.55565
1485	IRF1	-6.55657
441	CDC7	-6.55871
1203	GPR4	-6.5592
877	EIF3C	-6.56076
4	1190007I07RIK	-6.56141
3206	TRPM2	-6.56208
2312	PLD6	-6.5627
245	ATP8B3	-6.56276
1726	MAD2L2	-6.56349
2280	PILRB1	-6.56453
3107	TMEM132A	-6.56507
1585	KIFC5B	-6.56677
2051	NNMT	-6.56844
1261	HAPLN1	-6.56877
2833	SMCO2	-6.57086
3384	ZC3HAV1L	-6.57227
861	EFNA4	-6.5741
1314	HIST3H2A	-6.57599
3365	YES1	-6.57612
2344	POC5	-6.58067
1962	MYD88	-6.58102
2513	RAD51AP2	-6.58132
2322	PLXDC1	-6.58165
2516	RAF1	-6.58165
852	EDN2	-6.58361
2745	SHMT2	-6.58424
1482	IQGAP1	-6.58752
1947	MUSK	-6.58784
1517	ITPKB	-6.59043
1458	ILF2	-6.59075
2550	RCN3	-6.59085
1602	KLK10	-6.5933
1338	HNRNPF	-6.59514
42	ABCB9	-6.59622
3312	WBSCR28	-6.59622
790	DND1	-6.59814
1885	MPL	-6.6007
3386	ZCCHC7	-6.60326
1224	GRPR	-6.60338
3403	ZFP41	-6.60419
[truncated: 1,477 more rows]
